# Supplementary material for: The Role of Nicotinamide Mononucleotide Supplementation in Psoriasis Treatment
Source: Antioxidants (Basel). 2024 Feb 1;13(2):186. doi: 10.3390/antiox13020186 (PMC10886094; doi:10.3390/antiox13020186)
Supplement: Supplementary file 1 [file antioxidants-13-00186-s001.zip]

Archive with 2 entries (2 files):
- supplementary figure.pdf
- Supplementary Tables.pdf
